# Supplementary material for: An Assessment of an Inpatient Robotic Nurse Assistant: A Mixed-Method Study
Source: J Med Syst. 2024 Oct 22;48(1):99. doi: 10.1007/s10916-024-02117-4 (PMC11496348; doi:10.1007/s10916-024-02117-4)
Supplement: Supplementary file 7 — Supplementary file7 (XLSX 74 KB) [file 10916_2024_2117_MOESM7_ESM.xlsx]

## Sheet: PES
PATIENT EXPERIENCE SURVEY		A1	A2	A3	A5	A6	A7	A8	A9	A10	A11		B1	B2	B3		B4	B5		B6	B7	B8	B9		B10	B11	B12	B13	B14			C1	C2	C3	C4		D1	D2	D3	D4	D5	D6		D7	D8	D9	D10	D11	D12
Patient ID	A. Patient information to be recorded at the start of the survey introductory paragraph	Is there anyone in your household, including yourself working in - Public Hospitals, institutions or Clinics? - The Market Research Industry?	Are you a…?	What is your age?	Diagnosis (as reported by the patient)	Admitting problem and Primary Diagnosis (reported by nurse-in-charge)	Length of stay		Did anyone explain to you the purpose of the RNA?	Why did you agree to be taken care of by the RNA?	What type of services did you receive from the RNA?	B. RNA Vital signs measurement These questions relate to your interaction and experience with the RNA here at Alexandra Hospital.	Did the RNA help you measure your vital signs (e.g. temperature,heart rate )? If yes, how often?	What measurement(s) did it help you with?	Did the RNA explain its purpose to measure your vital signs to you clearly when it came into your ward?	For the following questions, we will be asking you about your experience interacting with the RNA when it is taking your pain score.	How often did you feel that the RNA could understand your speech or gestures?	How often did the RNA respond to you in a way that you can understand?	The next set of questions will be regarding your experience having the RNA take your vital signs (temperature/ heart rate, respiratory rate and pulse reading).	Did the RNA show you instruction videos to guide you on taking vital signs?	Were there enough instructions provided by the RNA video to guide you during the vital signs measurement?	How often were you able to have your vital signs measured successfully on your first try?	If you had questions about the vital signs measurement, how often did the RNA provide you with good and appropriate answers?	Why were you not successful on your first try?	Did you experience a nurse taking a second vital sign measurement after the RNA has done so?	What was the reason given to you for a second measurement? How did you feel about it?	Between the nurse and the RNA, who do you think is faster in terms of measuring your vital signs?	What are the problems you face when having the RNA measure your vital signs?	Do you think that the RNA is able to measure your vital signs independently without the need of a nurse? Why is that so?	C. RNA MEDICINE DELIVERY	Did the RNA help you with medication delivery? If yes, how often?	Was it clear that the RNA was delivering medicine to you? If not, why?	Did the RNA explain its purpose to assist you with medicine administration to you clearly when it came into the ward?/ Was it clear that the RNA was delivering medicine to you?	What problems did you face when the RNA assists you with medicine delivery?	Do you think that the RNA is able to help you deliver your medication independently without the need of a nurse? Why is that so?	D. ASTHETICS AND MOVEMENT OF RNA	I like the size of the RNA.	I like the facial features of the RNA (e.g. face, ears, eyes, etc.).	The video screen on the RNA is big enough for me.	The video quality on the RNA is clear enough for me.	The RNA sounds like a machine.	The volume in which the RNA speaks is just right for me to hear what it said.	The speed in which the RNA speaks is just right for me to understand what it said	I prefer the RNA to speak in Singlish instead of standard English.	I prefer the RNA to have a male voice instead of a female voice.	I prefer that the RNA to look like a human.	I like the overall design of the RNA.	The RNA moves rigidly.	The RNA seems prone to accidents when it moves around the ward.
							Reported by patient	Reported by Nurse In-charge																												For the next few questions, we will be asking you on your opinions about the RNA aesthetics and movements. We will read out a statement, and you will be asked to choose 1 out of 4 options that best suits your impression of the RNA, namely a. Strongly disagree, b. Disagree, c. Agree, and d. Strongly agree
PT002		Yes	Singaporean Citizen	67	Cellulitis		4-5 Days		Yes	Curious, out of kindness	Friendly, cordial		Yes		Yes, to some extent		Usually	Usually		No. In this area, can have more pictures showing finger, which finger to put in because not clear. Instructions given could be improved	Not enough information	Always		NA	Yes	Compare. The robot is going to do the same thing	Nurse faster read boy language, whether happy or unhappy feels more connected. Robot just comes and take, no bond.	Both is okay. Instructions not clear. Nurse will instruct more.	No comments. Could be, tech is advanced. Younger generation will adopt it fast. Older generation will work.		Yes		Yes, to some extent. Should have more layman terms. Inclusive of other languages apart from english. Press 1,2,3,4 for different language.		Nurse - erroneous (Physical and emotional), Robot (more accurate). Nurse might make more mistakes due to emotions, feeling unwell.		Agree	Strongly disagree	Strongly agree	Agree	Strongly agree	Agree	Agree, sounds too robot	Strongly agree	Agree, optional for different people.	Strongly disagree	Agree, to add more design	Disagree. Smooth, no buzzing	Disagree
PT004		Yes	Singaporean Citizen	56	Sensitive to vaccination, palpitations		3-4 Days		RA	Interesting, able to provide feedback	Basic ones such as Parameters (useful), medicine delivery and item delivery (Bring necessary items).		1 time	Temperature, oxygen level	Yes, to some extent		Never	Sometimes		Cannot remember	Not enough information. Can provide clearer instructions to wher to put finger.	Always		NA	No	NA	Nurse faster	Convenient but can speed up the process, clearer instructions	Yes, results are detailed and showed to the patient.		Yes. Direct approach, useful especially if nurse is not there.		Yes, definitely	How often did the RNA respond to your speech or questions in a timely manner - Never (no dialogue). No problems	Yes - Able to perform simple task No - Patient doesn't know what the medication is for, as nurses have to explain meds to patients but robot doesn’t. Nurse still have to collect medicine physically and put into the robot.		Agree	Agree	Agree	Agree	Disagree, does not really sound like a robot	Agree	Agree	Disagree. Can add on other language apart from english such as mandarin, dialects.	Neutral	Agree	Agree	Agree	Disagree
PT007		No	Singaporean Citizen	27	Rhabdomyolysis		2 Days		Yes	Why not, easy to use.	Vital signs, all 3 use cases.		Yes, 1 time	Temperature, Heart rate, can't remember	Cannot remember		Always			Yes	Not enough information	Always			Yes	No reason. Okay with it, since nurses usually just come and take.	Nurse faster	RNA slower - RNA need time to calibrate. Not enough information to guide in the video: Didn't know how deep the finger should go. Kept going in until reach the end. Not sure how deep to go in.	I think so. Unless there are obstacles in the way like table.		Yes		Yes, stated its intent.	No	Yes, straightforward tasks.		Agree	Agree	Agree	Agree	Disagree	Agree	Agree	Strongly disagree	Disagree	Disagree	Agree	Agree	Agree
PT009		No	Singaporean Citizen	44	Diabetes		5 Days		Yes	Want to see new technique	Take medication, take pulse, give items and deliver		Yes, 1 time	Pulse, temperature. Scan barcode, computer. Recognize the patient's name.	Yes, definitely		Always			Yes	The right amount of information	Always			Yes	Okay to take the 2nd vital sign.	Nurse faster	No problems.	Yes, it knows everything.		Yes, once		Yes.	No.	Yes, it knows what to do.		Strongly agree	Strongly agree	Strongly agree	Strongly agree	Disagree	Disagree	Strongly agree	Strongly disagree	Neutral	Neutral	Strongly agree	Agree	Strongly disagree
PT010		No	Singaporean Citizen	31	Loss of appetite and loss of weight	Weight loss	1 Day	1 Day	Yes	Work in research, so try to help when can.	VSM without b/p, medications and item delivery		Yes	HR, RR, SpO2 and temperature	Yes, definitely		Usually			No	The right amount of information	Always			Yes	Compare, okay with it.	RNA faster	No.	Yes, smooth and efficient		Yes		Yes	No	Medication error, so will still need nurse to put in. It's good just for medication delivery.		Agree	Strongly agree	Strongly agree	Strongly agree	Agree	Strongly agree	Strongly agree	Strongly disagree	Strongly disagree	Strongly disagree	Strongly agree	Agree	Strongly disagree
PT011		No	Singaporean Citizen	58	Intense headache and vomitting		1 Day		Yes	Find it interesting, want to participate to introduce services to patient	Medication delivery, item delivery, vsm		Yes, 1 time	4 measurements, didn't have a close look. Heartbeat and temperature.	No		Always			Yes	The right amount of information	Always			Yes	Compare accuracy and figures. It's okay.	Same	No problems. No explanation on which finger to put into the oximeter.	Yes, technology is so advanced these Days. Not so complicated		Yes, once		Cannot remember, but open compartment know what to do. RNA lacks communication	No	Yes, make it more human like. Use hands to give. No problems. Nurses are very busy.		Agree	Agree	Strongly agree	Strongly agree	Disagree	Agree	Agree	Strongly disagree	Strongly disagree	Strongly agree	Disagree	Agree	Disagree
PT013		Yes	Singaporean Citizen	49	Cellulitis/Fever		2 Days		Yes	Just try out	Temperature, vital signs, giving out medication		once	Temperature, Blood oxygen	Yes, to some extent		Sometimes			Yes	The right amount of information	Usually			Yes	Didn't mention reason, normal	Same	No	Yes, automatic and functional		Yes, once		Yes	No	Yes, save time. Robot independent		Agree	Agree	Strongly agree	Agree	Disagree	Disagree	Agree	Neutral	Disagree	Disagree	Agree	Agree	Disagree
PT016		No	Singaporean Citizen	39	Difficulty in breathing	Vomitting	2 Days	2 Days	Yes	Because tech is unavoidable, will need to make life easier and reduce nurses jobs.	Medication delivery, take measurements (bp), monitor vital status, dispense something.		Yes, once	Oximeter, temperature	Yes, definitely		Always			Yes	The right amount of information	Always			Yes	Didn't mention a reason, can't get a reading. Okay with it, for record purposes.	RNA faster	No issues, clear cut. Prompted about RNA not moving close enough to patient - thinks that it's okay for her to walk near the RNA. Worried that RNA will walk to the wrong person as she thinks that RNA recognizes her by the clothings instead and thinks that this might be a problem (reaffirmed her that it's via facial recognition and the barcode)	No, needs to have human interaction, might not be so accurate. Need human to supervise.		Yes, once		Yes	No	Yes, recognize request and the patients' needs.		Strongly agree	Strongly agree	Strongly agree	Strongly agree	Agree	Strongly agree	Strongly agree	Strongly disagree	Strongly disagree	Disagree	Strongly agree	Agree	Strongly agree
PT017		No	Singaporean Citizen	73	Sick, cannot remember - BP		2-3 Days		Yes, RA	Like to participate to help.	Forget, vital signs, med delivery and item delivery		Yes, once	Don't remember	Yes, definitely		Usually			No	The right amount of information	Always			Yes	No reason	Nurse faster	No	Yes (no reason stated)		Yes, once		Not so clear, needed prompt by nurses	No	Yes		Agree	Agree	Agree	Agree	Agree	Agree	Agree	Agree	Disagree	Strongly disagree	Agree	Agree	Agree
PT018		Yes	Singaporean Citizen	69	Fall, bruised face	Mechanical fall	2 Days	2 Days	Yes	To try out	Vital signs, med delivery and item delivery		Yes, 2 times	Temperature, HR and pain score	No		Usually			No	The right amount of information	Usually		NA	Yes	Measure vital signs for clinical stability	RNA faster	NIL	Yes (no reason stated)		Yes, once		Cannot remember, vaguely yes.	NA	No. But might need multiple tries and more checks to ensure no mistakes		Agree	Agree	Agree	Agree	Strongly agree	Agree	Agree	Disagree	Disagree	Strongly agree	Agree	Agree	Disagree
PT019		No	Singaporean Citizen	22	Severe headache	Headache	4 Days	4 Days	Yes, to help give medicine and take VSM	Will be easier for the nurse	VSM, Medication, Item (things)		Yes, one time	No	Yes, to some extent		Sometimes			Yes	Not enough information	Usually		Patient recognition failure	Yes	No, don't know	Same	Sit still, have to sit upright, brightness too high (for photo taking for facial recognition), quite far so need to reach out. RNA need to sit still and upright and feels some patients may not be able to	Yes, technology improving so can scan better		Yes, once		Yes	Usually nurse says what are the medications for. RNA unable to explain, even if it was Vitamin C	Maybe, technology improving		Agree	Strongly agree	Strongly agree	Strongly agree	Agree	Strongly agree	Agree	Strongly disagree	Agree	Agree	Disagree	Strongly agree	Agree
PT020		No	Singaporean Citizen	57	Leg pain	Severe R Knee pain	1 Day	1 Day	No	Like to see	medicine, don't remember		Yes, 2-3 times	Don't remember	Yes, definitely		Always			Yes	The right amount of information	Never		The hand didn't go deep enough	No	NA	RNA faster	No, except for the hand issue.	I think so, because can do medicine delivery so can do this also.		Yes, 2-3 times		Yes	No	Can, smooth and very fast		Strongly agree	Strongly agree	Strongly agree	Strongly agree	Disagree	Agree	Agree	Disagree	Strongly agree	Agree	Strongly agree	Strongly agree	Strongly disagree
PT021		No	Singaporean Citizen	64	Knee swollen	Right knee pain	1 Day	1 Day	Yes	It's okay, everyone must move forward	Deliver medicine, test (put finger in)		Yes, once	4 readings (temperature, HR)	Yes, definitely		Always			Yes	The right amount of information	Always		NA	Yes	Compare accuracy. Can, it's okay.	Nurse faster	No problems. But RNA didn't move close enough to the patient. RNA no blood pressure measurement. Have to repeat multiple times for the pain score to be captured, had to speak louder	Blood pressure, otherwise would defeat the purpose. Nurses still have to come for blood pressure measurement. But can, eventually will be used to it and will be familiar.		Yes, once		Yes	No	Can, not so much problems. Provided if the medicine is correct.		Agree	Agree	Agree	Agree	Agree	Strongly agree	Agree	Agree	Disagree	Agree	Agree	Disagree	Strongly disagree
PT022		No	Singaporean Citizen	34	DM, Blood glucose level increase	Hyperglycemia	3 Days	3 Days	Yes	Help with trial	Med delivery, item delivery and vital signs		Yes, 3 times	Forget	Yes, to some extent		Sometimes			Yes	The right amount of information	Always		NA	Yes	Forget	Nurse faster	Forget	Yes, not sure		Yes, once		Yes	No	Yes, simple task, same procedure as nurse		Agree	Agree	Agree	Agree	Strongly agree	Agree	Agree	Disagree	Disagree	Disagree	Agree	Agree	Agree
PT024		No	Foreigner	36	Fungal infection	Cellulitis	2 Days	2 Days	Yes	50% - 50%, robot not comparable to human nurse. Want to try.	Body checks, medicine delivery and deliver stuff.		Yes, once	Blood pressure, pulse (don't remember, 4 numbers)	Yes, definitely		Sometimes			Yes	The right amount of information	Always		NA	Yes	No, okay with it.	Nurse faster	It's okay, all in one. Can do faster (<1 minute)	90%, worried that if patient is sleepy, how would the robot do it. Wouldn't wake the patient up.		Yes, once.		Yes	Didn't tell the name of the medication	Can, just need more information. Deliver medicine simple task, repeating, don't need nurses.		Strongly agree	Agree	Strongly agree	Strongly agree	Agree	Strongly agree	Agree	Strongly agree	Disagree	Agree	Strongly agree	Agree	Agree
PT025		No	Singaporean Citizen	73	Nacl level low	Acute erosive gastritis	2 Days	2 Days	Yes	Trial it, try out.	Delivery of medicine, measuring vital signs. Item delivery		1 time	<-Blank->	No		Sometimes			No	The right amount of information	Always		NA	Yes	No, normal routine.	Different things	No	Robot wasn't equipped with BP measuring, it should be equipped		1 time		Yes	No problems	Yes, tested and proven		Agree	Agree	Agree	NA	Disagree	Agree	Agree	Disagree	Disagree	No difference	Agree	Agree	Disagree
PT026		No	Singaporean Citizen	27	Duplex Kidney (UTI)	Recurrent left pyelonephritis	2 Days	2 Days	Yes	Help with research, reduce workload of nurses as they have a lot of things to do, will be more efficient.	Take temperature (4 measurements), medicine, deliver items. Can communicate		Yes, once.	Temperature (4 measurements)	Yes, definitely		Always			Yes	The right amount of information	Usually		Finger not place all the way in.	Yes	No, okay with it.	Same	Face recognition	With improvisation, yes. Face recognition, scan bed instead of patient. Facial recognition is troublesome.		Yes, once.		Yes	Facial recognition, complexly programmed. Can deliver food.	Yes, tech very advanced, if programmed properly okay. User friendly. Cannot replace, but can reduce workload.		Agree	Strongly agree	Agree	Strongly agree	Disagree	Strongly agree	Strongly agree	Agree	No preference	Agree	Strongly agree	Agree	Agree
PT027		No	Singaporean Citizen	30	High blood Pressure	Hypertensive Urgency	2 Days	2 Days	Yes	Curious about new technology	Track O2 saturation, temperature, breaths per minute &heart. Medication Delivery, item delivery.		Yes, 2 times		Yes, definitely		Always	Always		Yes	Not enough information	Always		Robot took a few times to approach successfully.	Yes	Yes, for accuracy. Okay to take 2nd time.	Same	No	Yes, if the RNA can be optimised and walk properly, can indenpendently tale. (Broke down a few times)		Yes, twice		Yes	Good to say the type of medicaition to let patient know	Yes. Smooth but need to say medication		Agree	Agree	Agree	Agree	Agree	Agree	Agree	Disagree	No preference	No preference	Agree	Agree	Disagree
PT028		No	Singaporean Citizen	56	Cellulitis	L LL Ulcer with superimposed cellulitis	4 Days	4 Days	Yes	More advanced to AI, to get an exposure and feel	Check BP, temperature, O2 level, serve and dispense medication		Yes, 1-2 times	Temperature, O2 level and BP	Yes, definitely		Usually			Yes	The right amount of information	Always		NIL	Yes	No, okay with taking 2nd vitals.	RNA Faster	Follow instructions quite safe, okay.	Should be okay, can follow simple instructions		Yes, 2 times		Yes	No, easy.	Should be okay, Robotics so programmed, have set instructions so should be okay.		Strongly agree	Strongly agree	Strongly agree	Strongly agree	Strongly agree	Strongly agree	Strongly agree	Strongly disagree	Strongly disagree	Strongly disagree	Strongly agree	Strongly disagree	Strongly disagree
PT029		No	Singaporean Citizen	36	Heart issues	Atrial Fibrillation	2 Days	2 Days	Yes	Sake of research, reduce job load of nurses, Item delivery/ VSM can use robot. Can do more important things.	VSM check, recognize PT, medication and item sending		Yes, once	SpO2, Breathing rate, temp, got 4 items, heart rate.	Yes, definitely		Always			Yes	The right amount of information	Always		NIL	Yes	Okay with it, accuracy.	RNA Faster	No problems	Yes, just now no one controlling it from PT's experience.		yes, 1 time		Yes	No	Yes, can fulfill requirement		Agree	Strongly agree	Strongly agree	Strongly agree	Strongly agree	Strongly agree	Strongly agree	Strongly disagree	No preference	Strongly disagree	Agree	No comment, nature of the machine.	Strongly disagree
PT030		No	Foreigner	34	Bee bite	Anaphylaxis	1 Day	1 Day	Yes	Can be a help to nurses and patients. Gives opportunity and have different type of care	Identify patient, take vitals (no BP), send medicine and snacks.		Yes, 1 time	Pulse, Temperature, SpO2, RR	Yes, definitely		Always			Yes	The right amount of information	Always		NIL	No	Okay with that.	Nurse faster	No problems	Yes. Still need someone to press and control. But okay to do alone/independently.		Yes, 1 time		Yes	No	The robot went back once, due to bed problems (Interviewer notes: because PT is not in an upright position). Not sure whether can or not.		Strongly agree	Strongly agree	Agree	Strongly agree	Agree	Strongly agree	Strongly agree	Strongly disagree	No preference	Strongly agree	Strongly agree	Disagree	Disagree
PT031		No	Singaporean Citizen	47	Leg swollen	Cellulitis	1 Day in AH, 2 weeks in NUH	1 Day	Yes, for service	Still have to use, when run out of manpower	Function wise, deliver medication and other services		Yes, once	Temperature, don't remember.	Yes, definitely		Always			No	N.A. Don't remember	Always		NA	Yes	Okay with it, for accuracy	RNA Faster	No problems	Might be, need more improvement in servicing.		Yes, once		Yes	No	Yes, already proven		Agree	Agree	Agree	Agree	Agree	Agree	Agree	No preference	Neutral	Agree	Agree	Agree	Agree
PT032		No	Singaporean Citizen	42	Vomiting and Diarrhea	Viral GE	2 Days	2 Days	Yes	Curious, want to see what the robot can do	BP, Oxygen level, send medicine, send items		Yes, once	Temperature, BP, Oxygen level	Yes, definitely		Always			Yes	The right amount of information	Always		NA	Yes	Accuracy, okay to take second measurement	Same	No problems	Yes, take reading, same like nurse, no need guidance.		Yes, once.		Yes	No	Yes, unless patient needs help, healthy people okay, some patients with minimal movement might need help feeding.		Agree	Strongly agree	Agree	Strongly agree	Disagree	Strongly agree	Strongly agree	Agree	Neutral	Strongly disagree	Agree	Strongly agree	Disagree
PT033		No	Singaporean Citizen	51	Low Blood Pressure	Low Blood Pressure	2 Days	2 Days	Yes	Able to understand what future is going to be, most people expect advance technology. Try to achieve sophisticated ideas and technology.	Taking thermometer, facial data, execute reading of health (lung, breathing), sensor working, get right person, give medicine, deliver things.		Yes, once	Temperature, lungs, vital signs, blood pressure	Yes, definitely		Always			Yes	The right amount of information	Always		NA			RNA faster	No problems	Skeptical, sometimes don't know if power problem, electronic/technical issues may affect. After emergency stop, RNA was a little confused.		Yes, once.		Yes, clear & precise	No	Yes, just delivery, straightforward, cannot feed patient, can deliver.		Strongly agree	Strongly agree	Strongly agree	Strongly agree	Agree	Agree	Strongly agree	Strongly agree	Neutral	Disagree	Strongly agree	Strongly agree	Strongly disagree
PT034		No PES - Patient Rejected
PT035		No	Singaporean Citizen	58	Mild Stroke	Cerebrovascular Accident	1 Day	1 Day	Yes	I was free	Measure of vitals, Medication delivery, deliver other items		Yes, once	Blood 02, blood pressure, pulse rate	Yes, definitely		Don't know/no feedback (Didn't tell the patient back the score)			Yes	The right amount of information	Never		1. Cannot close 2. Cannot detect finger 3. Only third time it worked			Nurse Faster	Only the finger, unsure of the accuracy of vital signs. Cuff gold standard, speed slower than nurse. Lean to get to the machine, close enough to put the finger. RNA didn't go close	No. Will need some instructions from people. Voice wasn't clear and loud as a normal person. Raise volume of RNA. Younger crowd should be okay.		Yes, once		Yes	No. Assumes cooperative patient, doesn't administer medication.	Yes, pills in it. So okay. Different size patients, so have to be close enough for patients of all sizes and ability to reach.		Agree	Agree	Agree	Agree	Strongly agree	Disagree	Agree	Strongly disagree	Disagree	Disagree	Disagree	Agree	Disagree
PT036		No	Singaporean Citizen	46	Backpain, Feverish	Uncomplicated staphaurus Bacteremia	2 Days	1 Day	Yes	Good to try out something new to help the nurses, nurses are busy during COVID. Lend a helping hand.	Take temperature, BP finger, breathing rate, take medicine and items		Yes, once	Temp, BP, breathing rate	Yes, definitely		Always			Yes	The right amount of information	Never		Grip cover the finger, "bigger finger" might be the issue.	No		RNA faster	Oximeter, the rest all okay/good	Yes, from what patients see, can do what it was told to do, unsure about the accuracy. Overall was faster than nurse, did not require additional devices.		Yes, once		Yes	No	Yes, from patient observation; food to know who patients are by camera/FD.		Agree	Strongly agree	Strongly agree	Strongly agree	Agree	Strongly agree	Strongly agree	Disagree	Neutral	Disagree	Agree	Strongly agree	Strongly disagree
PT037		No	Permanent Resident (Exclude Foreigner)	50	Cellulitis	Cellulitis	1 Day	1 Day	Yes	Understand shortage of professional staff, foresee that it will help some patients (not all)	Vital measurement, medicine delivery, receive non-controlled items per patient request		Yes, once	Oximeter, temperature, HR	Yes, definitely		Always			Yes	Not enough information	Never		1. Put in index finger - obstructed / 2. Middle LH finger - too large / 3. Ring finger - worked. / Oximeter measurement took too long, taxing, a bit of human touch. Can consider using drone	No		Same	Oximeter, nothing else. Screen displaying results was too short, it should stay there longer and tell the purpose of the measurement, or announce to patient "you are okay toDay!", or if temperature is slightly high, should get nurses to help patient	Yes, but from observation, older people might not be able to understand. Good for COVID, can put posters to educate patients		Yes, once		Yes. However, the flaw is that it cannot confirm if patient consumed the medicine, unlike a human nurse.	None, smooth	Yes, but make sure it can achieve purpose, give patient priase and assurance for independent patients.		Agree	Agree	Strongly agree	Strongly agree	Strongly agree	Strongly agree	Agree	Disagree	Strongly disagree	Strongly agree	Agree	Strongly agree	Disagree
PT038		No	Singaporean Citizen	26	Seizure	Seizure	2 Days	1 Day	Yes	Want to help advancement in science in healthcare and engineering industry	BP scanning, delivery of medicine and other supplies.		2 times	BP, dissolved oxygen	Yes, definitely		Sometimes			Yes	The right amount of information	Never		Positioning of finger	No		Nurse Faster	Ability to go to patient, direction facting, finger (position during oximeter reading) and pain score	No, due to the issues faced		Yes, once		Yes	No, first try passed	Yes, giving stuff was done well.		Strongly agree	Strongly agree	Strongly agree	Strongly agree	Strongly agree	Strongly agree	Strongly agree	Strongly disagree	Neutral	No preference	No preference	Strongly agree	Strongly disagree
PT039		No PES - Trial Failed
PT040		No PES - Trial Failed
PT041		Yes	Permanent Resident (Exclude Foreigner)	48	Numbness	Persistent left side numbness			Yes	Fun, to know about the level of current technology of robots	VSM, test blood sugar, give medication and small items		2 times	SP02, temperature, HPM, no value so didn't pay attention	No		Never			Yes	Not enough information	Never		Did not measure vitals sucessfully, sucessful on some terms, to get from base to here and position itself. But technical terms unsuccessful (facial recognition positioning) very advanced now, so it is not keeping up with current automation standards	No	N/A	Nurse Faster	Followed the instructions "left middle finger" didn't detect, right finger didn't detect as well	Maybe, if it's functions can be fixed, then possible for it to do so		Yes, once		Didn't hear too clearly	Position issue, stopped too far for me to conveniently retrive medication	Can't do so unless bugs are fixed, too slow, too far away, hard to say, but not independently able to complete its task		Disagree	Agree	Agree	Agree	Agree	Agree	Strongly agree	Strongly disagree	Disagree	Strongly disagree	Strongly agree	Agree	Agree
PT042		No	Singaporean Citizen	61	Skin Infection	Cellulitis			Yes	Based on my experience as a traveller (to various parts of the world) - in Japan, robots are useful to minimize workload. Experience for yourself to help with the trial, use the technology / Encourage the research trial, frontline worker OTT before in NUH healthcare p.e.	Check blood pressure, breathing / deliver medicine / giving me items (delivery)		More than 3 times, robot couldn’t take the reading	Blood pressure, temperature	Yes, definitely		Always			Yes	Not enough information	Always		Human error, take time to learn based on feeling / knowledge	No	N/A	RNA faster	Don't see any other problems other than user issue - first time experience	Going to have a problem, for first time user; you can't figure out the error. Go through the trial once (properly brief)		Yes, once		Yes	No, smooth. It was okay	Yes, the important thing is the barcode must be right. No problems with barcode.		Strongly agree	Strongly agree	Strongly agree	Strongly agree	Strongly agree	Strongly agree	Strongly agree	Strongly disagree	Disagree	Disagree	Strongly agree	Agree	Agree
PT043		No	Singaporean Citizen	30	Rhabdomyolysis	Rhabdomyolysis	5 - 6 Days	5 - 6 Days	Yes	Nothing to do in the ward, so decided to help out	Vital taking, dispense medicine, help to take things		Yes	RR, SP02	Yes, definitely		Sometimes			Yes	The right amount of information	Always		FD failure, needed to get used to it	No	N/A	Nurse Faster	RNA lags, not able to move closer to bed, no prompts on the error (on what went wrong). Probably only for mobile patients for now	Yes, no reason to doubt measurement		Yes, once		Yes	No message to take the medicine before it fully open, lagged.	No, delivered correctly, but slow. More confident in human.		Agree	Agree	Agree	Agree	Agree	Agree	Agree	Disagree	Neutral	Disagree	Agree	Strongly agree	Disagree
PT044		No PES - Trial Failed
PT045		No	Singaporean Citizen	69	Skin Problem (Ankle)	Active Bullous Pemphigoid Flare	2 Days	5 Days	Yes	Hope that our country can improve, do something better to help our country as it is a good thing. Want to encourage the young people	Vitals, medicine and item delivery		Yes, twice	Heart, Blood pressure, oxygen level	No		Always			No	Not enough information	Never		Finger not properly positioned, insturctions were not clear, best if can explain in 2 languages (i.e. Chinese). If not working, must indicate what is the issue, then patient can correct	No	N/A	Nurse Faster	Instructions not clear, didn't have enough time to read the measurements once they were taken	Can't tell if accurate, unless patient knows her own average level (e.g. Normal Blood Pressure)		Yes, once		Yes	No	Must ensure if the correct medicine is being delivered. If the nurse checks beforehand, then it is ok. Patient should also be informed of this fact, so as to make them feel safe		Disagree	Disagree	Agree	Disagree	Agree	Disagree	Agree	Strongly disagree	Neutral	Strongly agree	Disagree	Disagree	Disagree
PT046		No	Singaporean Citizen	41	Low blood count	Symptomatic tron deficiency anaemia	1 Day	1 Day	Yes	Technology is important, past 20 years, need to improve for greater technology so that next generation will be better. Can help out with R&D.	Vital signs, medication delivery, item delivery.		Yes, thrice	Temperature, blood pressure, pulse, SP02	Yes, definitely		Usually			Yes	The right amount of information	Sometimes		Didn't place your palm properly, finger obstructing the oximeter	No	N/A	RNA faster	Other than finger placement issue, no other issue	Yes, it can come indepently, both are using tools to measure vital signs, no need unless there is obstruction		Yes, once		Yes, it already informed me before compartment opened.	No issues at all	Yes, it can, only giving medicine to patient (bar code scan) make sure it deliver to right patient. No worry if wrong patient.		Strongly agree	Strongly agree	Strongly agree	Strongly agree	Agree	Strongly agree	Strongly agree	Disagree	Disagree	Disagree	Strongly agree	Strongly disagree	Strongly disagree
PT047		No	Singaporean Citizen	33	Chest pain, giddiness		5 Days		Yes	To examine feasibility, research helping development of this technology	Yes, 3 types, measure vital signs, retrieve medicine, items		Yes, 4 times	Temperature, blood pressure, respiratory rate	Yes, definitely		Always			Yes	Not enough information	Never		Finger placement, movement of finger, so the sensitivity of the device and innate movement	No	N/A	Nurse Faster	Placement of your finger / VSM not exactly very clear, lack of instructions and interaction / readings of VSM to patient	Yes, fine tuning of RNA is fine. / FD (accuracy) and sensitivity of oximeter might have issues / Mobility of patients has to be considered		Yes, 3 times		Yes, she did anticulate (but not during wrong item delivery)	No	Yes, but would require elaboration of prescription, predelivery is fine.		Agree	Agree	Agree	Strongly agree	Disagree	Agree	Agree	Disagree	Disagree	Neutral	Agree	Agree	Disagree
PT048		No	Permanent Resident (Exclude Foreigner)	39	Lost consciousness		3+ Days		Yes	Want to see how it works	Measurement of vitals, delivery of items		Yes, once	Blood pressure, respiratory rate, blood oxygen level	Yes, to some extent		N/A			No	The right amount of information	Always		N/A	No	N/A	RNA Faster	No	Yes, but also might be because he's a healthier (more mobile) patient		Yes, once		No, did not have explanation	No problems	Yes, because it's a simple task		Neutral	Disagree	Agree	Agree	Agree	Disagree	Agree	Neutral	Neutral	Neutral	Neutral	Disagree	Disagree
PT049		No	Singaporean Citizen	31	Viral Infection		3 Days		Yes, explained by RA	Interesting	Vital measurement, receiving medication & wet wipes		Yes, once	Breathnig, Oxygen level, heart rate, 6 to 7 items (can't remember)	Yes, definitely		Usually			Yes	The right amount of information	Never		Had to readjust finger before it could close well	Yes	Accuracy	Same	No problems, other than having to reshift finger / Temperature was too low, 35 point something / RR instructions were not clear, patient didn't know what she was doing / should have clearer instructions on how long it is going to take and inform patient that it was for breathing test	Yes, definitely. Clear cut, straightforward, no assistance required		Once		Was told (by RA) before hand, think it would be blur if there wasn't / no indication, didn't hear annoucement	No / When taking out the medication, the tray came out of position, was worried that it might fall out	Yes, definitely. Straightforward. / Lighthens nurse burden		Strongly agree	Strongly agree	Strongly agree	Agree	Neutral	Agree	Agree	Disagree	Neutral	Disagree	Strongly agree	Agree	Agree
PT050		No	Singaporean Citizen	25	Dengue Fever	Dengue Fever	5 Days	1 Day	Yes	Something new, novelty	Item delivery, medicine, taking blood pressure		Yes, 3 times	Temperature, R/R, attemped blood pressure	Yes, definitely		Usually			Yes	Not enough information	Never		Finger position, hand posture, unsure	No	N/A	Nurse Faster	Inability to properly detect finger / general process was smooth	Yes, it is possible, it has sufficient technology to read human vitals / task is manageable		Yes, once		Yes	No	Yes, elementary task, point A to point B delivery		Agree	Strongly agree	Agree	Agree	Disagree	Strongly agree	Strongly agree	Strongly disagree	Strongly disagree	Agree	Agree	Strongly agree	Disagree
PT051		No	Singaporean Citizen	73	Leg infection	Cellulitis	5 Days	5 Days	Yes	Helpful, only can be assistant, not main caregiver, still need human touch with nurses	Bring in medicine & necessary items, measure temperature		Yes, once	Temperature, don't remember the others	Yes, definitely		Always			Yes	The right amount of information	Always		N/A	Yes	Accuracy, okay.	RNA faster	Readings showed too fast, could only focus on one reading	Yes, suppose its made in such a way to do it by itself, it's all technology, won't get tired unlike nurses		Yes, once		Yes	No problems	Think so, robots, able to do it		Agree	Agree	Agree	Agree	Agree	Agree	Strongly agree	Strongly agree	Disagree	Strongly disagree	Strongly agree	Agree	Disagree
PT052		No	Singaporean Citizen	70	High blood pressure	Hypertensive urgency	7 Days	4 Days	Yes, to help nurses lighthen their workload, busy all the time, tasks all at once	Helpful to general public / play your part in research development / hope I can help with the improvement	Stastics (vital signs), medicine delivery, requested item delivery		Yes, once	At least 4, didn't pay attention, pulse. Looking for BP, but couldn't find it	Yes, definitely		Always			Yes	The right amount of information	Usually		Didn't touch the back of the oximeter / didn't learn to push it			RNA faster	Some confusion over how to put the finger / smooth	It can, comes so far it can come to my bed on its own / accurate, didn't do the wrong thing		Yes, one try		Yes, florence told me	No, quite straightforward	Yes, it can. It is straightforward, bring to me and tell me to consume it.		Disagree	Strongly agree	Strongly agree	Strongly agree	Agree	Strongly agree	Strongly agree	Strongly agree	Strongly disagree	Agree	Agree	Strongly agree	Disagree
PT053		No	Singaporean Citizen	53	High blood pressure	Hyponatraemia	3 Days	3 Days	Yes	Confined in the bed, wanted to have something to engage with her, wanted something to keep her active and less bored	Multi-vitamins, wet tissue, measure vital signs, pleasant experience, gentle. Initially didn't like to see machine blocking the way, some staff don't take initiative. Her mood improved upon seeing the robot		Once	Blood pressure, O2 level, breathing rate, heart rate/pulse	No		Always			Yes	The right amount of information	Always		N/A	Yes	Check the accuracy, okay with that, went to toilet and movement, reading slightly different.	Nurse Faster	No	Still have to check accuracy, with actual machine, if sometimes find that readings not accurate can try again. RNA need to be resent		Once		Can't really hear, machine was very soft because of disturbances in the ward	No	Different patient have different medical needs, will have some change to medicine based on patient's changes in medical conditions. / Certain medications are very costly, nurse lost one tablet at SGH, who is held accountable (for the loss), some need to be poured/grounded		Agree	Agree	Agree	Agree	Disagree	Disagree	Agree	Strongly disagree	Strongly disagree	Strongly agree	Agree	Disagree	Strongly disagree
PT054		No PES - Patient Rejected
PT055		No	Singaporean Citizen	58	Dengue Fever	Dengue Fever	1 Day	1 Day	Yes	To see how good is the robot and if technology can enable greater linguistic functions (e.g. speak dialects)	Readings, towel & medicine delivery		Yes, thrice	SP02, Temperature, Blood pressure, Respiratory Rate, can't remember	Yes, to some extent		Never			Yes	The right amount of information	Sometimes		Finger was not obstructed	Yes	Part of PT session	Nurse Faster	Finger stuck, had to repeat	R/R process was not explained clearly		Yes		Yes, but the type of medicine was not explained clearly	Too slow when navigating to bed	Afraid that it is not labeled or sealed properly (contamination) / If prepapred by pharmacist (and explained) then it is ok / will be main concern for those with poor eyesight/dementia		Agree	Agree	Agree	Agree	Agree	Disagree	Agree	Disagree	Disagree	Disagree	Agree	Agree	Disagree
PT056		No	Singaporean Citizen	67	Fall, severe headache	Headache	5 Days	6 Days	Yes	Bored in the ward, don't mind taking part in trial; for further good of society. / Heart (SGH) - examination, health check up / helios study	Take stuff, medication (was smooth) / taking vital signs (oximeter was awkward)		Yes, 4 times	Temperature, SP02, Heart rate, B.P., respiratory rate	Yes, definitely		Sometimes			Yes	Not enough information	Sometimes		Finger placement issue, quite awkward / distance between oximeter (platform) and PT too wide	Yes	For Accuracy, for reassurance - not sure if RNA did a good job / something new (novelty), comparable to nurse	Nurse Faster	Oximeter too high (awkward height) / too far away from bed / RR measurement process wasn't clear (confused, for what purpose?) / define vital signs (oximeter will now measure your blood pressure) / step by step process	Don't know, still have problems (emergency stopped & process is too complicated) / If it has more testing, troubleshooting, now still need someone to monitor RNA		Yes, twice		Yes	No	Yes, but it can have more features: explanation of medicine type (inform patient what it's for) / when to consume medicine (before or after food) / picture and name of medication		Disagree	Agree	Strongly agree	Strongly agree	Agree	Strongly agree	Strongly agree	Strongly disagree	Strongly disagree	Disagree	Strongly agree	Strongly agree	Agree
PT057		No	Singaporean Citizen	26	Leg Swelling	Calf Swelling	3 Days	4 Days	Yes	Interesting, may help nurses in the future	Measurement, Med & item delivery		Yes, once	Temp, others flashed too fast to recall	Yes, definitely		Usually			Yes	The right amount of information	Always		N/A	No	N/A	Nurse Faster	None	Yes, they are performing the same tasks, unless the RNA can't detect, then it has to be done manually (by a nurse)		Yes, once		Yes	No descriptions on what medicine was being delivered	Yes, it's a simple task		Agree	Agree	Strongly agree	Strongly agree	Agree	Disagree	Strongly agree	Disagree	Neutral	Strongly disagree	Agree	Disagree	Disagree
PT058		No	Singaporean Citizen	33	Rhabdomyolysis	Rhabdomyolysis	3 Days	3 Days	Yes	Interesting to see, can share her story with students (she is a teacher), good for nurses in the future	Vitals measurement, medicine delivery, item delivery		Yes, twice	Temp, Oximeter, Heart rate	Yes, definitely		Sometimes			No	Not enough information	Never		No explanation	No	N/A	Nurse Faster	Not navigating properly / error instructions unclear (if finger moved, must you restart?) / Not sure what to do during RR (countdown timer will be helpful)	No, failed twice		Yes, once		Yes	No mention of what is the name & purpose of the medicine / RNA should retrieve medicine cup after consumption (to dispose and ensure PT has consumed)	Yes, but not other (more complex) aspects		Agree	Agree	Agree	Agree	Agree	Agree	Disagree	Disagree	Neutral	Neutral	Agree	Strongly agree	Agree
PT059		No	Singaporean Citizen	31	Diarrhea	Chronic Diarrhea	2 Days	1 Days	Yes	New invention, need try out, don’t know whether will work if no one try out	Check temperature, B/P, send medicine and things needed		Yes, once	Temp, BP, can't recall	Yes, definitely		Always			Yes	The right amount of information	Always		N/A	No	N/A	Nurse Faster	No, just follow her instructions	Yes, only took one try		Yes, once		Yes	No, quick and sharp	Yes, same thing, took one try		Strongly agree	Strongly agree	Strongly agree	Strongly agree	Disagree	Strongly agree	Strongly agree	Agree	Neutral	Disagree	Strongly agree	Strongly disagree	Strongly disagree
PT060		No	Singaporean Citizen	52	High fever	Pyelonephritis	4 Days	4 Days	Yes	Singapore nursing short of manpower, help for nurses	Identify PT correctly, check temp, information. / Medication for PT, consume medicine, other service		Yes	Temperature, thumb, other measurements	Yes, to some extent		Always			Yes	The right amount of information	Always		N/A	No	N/A	RNA faster	Instructions on whch finger to put in, accuracy (compared to human nurse)	If instructions clearer, Ok. Normal measurement.		Yes, once		Yes	Didn't give instructions on dosage to consume	Yes, mobile ok / delivery ok, just require someone to put it in, have camera to identify correct PT		Agree	Agree	Agree	Agree	Agree	Disagree	Agree	Agree	Disagree	Strongly agree	Agree	Agree	Agree
PT061		No	Singaporean Citizen	25	Dengue Fever	Dengue Fever	1 Day	1 Day	Yes	Good initiative to relieve nurse's workload	VSM, parcel & medicine delivery		Yes, twice	Heart beat, heart rate, oximeter	Yes, definitely		Usually			Yes	The right amount of information	Never		FD failed	No	N/A	Nurse Faster	None	Yes, have confidence in RNA		Yes		Yes	No	Yes, but it needs to give more instructions and inform about medicine dosage (e.g. please consume 2 tablets)		Strongly agree	Strongly agree	Strongly agree	Strongly agree	Disagree	Strongly agree	Strongly agree	Strongly disagree	Neutral	Neutral	Strongly agree	Agree	Disagree
PT062		No	Singaporean Citizen	56	High fever, urine virus	Male UTI	5 Days	3 Days	Yes	Want to try, how far and how good it can do its job	Testing blood pressure, take medicine		Yes, once	Blood pressure, don't recall	Yes, definitely		Always			Yes	The right amount of information	Always		N/A	No	N/A	RNA faster	None	If robot no problem, sure can do / for patient, the robot brain can understand		Yes, once		Yes, 100% clear	No	Yes, robot also can		Agree	Agree	Strongly agree	Agree	Strongly disagree	Disagree	Agree	Disagree	Neutral	Disagree	Strongly agree	Disagree	Disagree
PT063		No	Singaporean Citizen	37	Dengue	Dengue	4 days	1 day	Yes	Innovation, try it out.	Med, finger (VSM), Take item		Yes, once.	Heart rate, RR. Cannot remember.	Yes, definitely		Always			Yes	The right amount of information	Usually		Finger not detected, not sitting up straight.	No	N/A	RNA faster	Too far : patient was feeling unwell, can't sit straight. Computer too high. Cannot ask for other requests at the same time. No 2-way communication.	Can, but patient can't be too ill/weak - can't sit up. Must stare at the screen too long, especially when ill. Can't even video call.		Yes, once		Yes	Too far, will deliver the wrong medicine? Need PT name to feel more secure, medication description.	Yes, but need to meet criteria above (as mentioned)		Strongly agree	Strongly agree	Strongly agree	Strongly agree	Strongly agree	Strongly agree	Strongly agree	Strongly disagree	Neutral	Disagree	Strongly agree	Disagree	Disagree
PT064		No	Singaporean Citizen	31	Dengue fever, constant vomitting	Dengue	3	3	Yes	Wouldn't want the robot to tak care, if urgent help would still want human. Okay to try out; medicine delivery still okay.	Checking of vital signs, taking medication		Yes, once.	Unsure, when took out spectacles - can't see	Yes, definitely		Sometimes			Yes	The right amount of information	Always		N/A	No	N/A	Nurse Faster	Without spectacles cannot really see the oximeter (t/n: Spectacles were taken out for photo taking registration of patient). Unsure where to insert, can't see the results also. Hold out and stretch finger.	BP unsure, oxygen okay. Have to wrap around the arm, RNA not so agile for now.		Yes, once.		Yes	For old people, can't really stretch outwards to medication tray through bed latch. No problems for patient.	For now robot can only carry 4 medications, sometimes patient have to take 6 kinds of medications. Have to come twice and scan twice - hassle. But simple medication delivery okay. Complex medical history cannot.		Agree	Agree	Agree	Agree	Agree	Agree	Agree	Agree	Disagree	Disagree	Agree	Agree	Disagree
PT065		No	Singaporean Citizen	47	Dengue	Dengue	4	4	Yes	No idea, help staff fulfill jobs	Deliver medicine, checking of vitals, deliver something.		Yes, twice.	Temperature, BP, don't remember.	No		Sometimes			Yes	The right amount of information	Sometimes		Not successful, finger not detected. Oximeter issue.	No	N/A	Nurse Faster	Oximeter issue, too far away from the bed. Could be louder. Multilanguages: options for patient to choose language.	No, nurse is still needed. Nothing beats human touch.		Yes, once.		Yes	Too far away. If unable to retrieve medication, won't have the strength to reach arm out.	Yes. Robot can help ease work of nurses.		Agree	Agree	Agree	Agree	Strongly agree	Disagree	Agree	Disagree	Disagree	Disagree	Agree	Agree	Don't know
PT066		No	Singaporean Citizen	68	Giddiness	Dizziness and giddiness	4	3	Yes, nurse assistance. Robot testing for help the nurse's task.	Happy ro see first time the hospital robot. Interesting, fun. Photo taken (recognised), identify by the robot.	Medication, item, vital signs measurement		Yes, twice.	Don't remember, numbers	Yes, definitely		Always			Yes	The right amount of information	Never		Don't know, cannot touch the end properly. Can't grip properly.	No	N/A	Nurse Faster	Navigation problem, wait for the robot stop and recalibrate, wasted time. Nurses move directly.	Hope so, possible - Vigorous testing; technology is there, just a matter of time. Trust development (Apollo, TV)		Yes, twice.		Yes, it was clear to you. I understood the robot.	Compartment closed too fast, maybe I was late. Robot was too fast. Second time - pre-empted	Yes, can happen with advanced technology. With the desgin now - contented		Strongly disagree	Agree	Strongly agree	Strongly agree	Strongly agree	Strongly agree	Strongly agree	Disagree	Strongly disagree	Strongly agree	Agree	Strongly agree	Agree
PT067		No	Singaporean Citizen	71	Chest pain	Chest pain	2	1	Yes	Want to help the country with innovation	Delivery of medicine, talking		Yes, once	Oximeter, don't remember	No		Always			Yes	The right amount of information	Never		1st time cannot, unsure why but might be because finger was placed too high. Fingernail might be too long.	No	N/A	RNA faster	English speaking only. Need Chinese, dialect, Malay and Tamil	Yes, naturally will be independent. Nurse can introduce to patients. People will naturally start using. Very good.		Yes, once		Yes	No water given to the patient.	Very good. No need to hire so many foreigners.		Agree	Strongly agree	Strongly agree	Agree	Agree	Agree	Strongly agree	Strongly agree	Neutral	Disagree	Strongly agree	Disagree	Disagree
[truncated: 41 more columns]

## Sheet: Validation
No	Singaporean Citizen	Yes	Excellent
Yes	Permanent Resident (Exclude Foreigner)	No	Very good
			Good
Yes, definitely	Never	Not enough information	Fair
Yes, to some extent	Sometimes	The right amount of information	Poor
No	Usually	Too much information
	Always		Male
		No formal education	Female
Nurse Faster	Strongly disagree	Primary
RNA Faster	Disagree	Secondary	English
Same	Agree	A Level	Mandarin
	Strongly agree	Diploma	Malay
		Degree and above	Tamil
			Others
